# Supplementary material for: PKP1 promotes lung cancer by modulating energy metabolism through stabilization of PFKP
Source: Biomark Res. 2025 Sep 1;13:112. doi: 10.1186/s40364-025-00815-w (PMC12403285; doi:10.1186/s40364-025-00815-w)
Supplement: Supplementary file 2 — Supplementary Material 2 [file 40364_2025_815_MOESM2_ESM.xlsx]

## Sheet: NGS PCR#1 primers
Primer name	Nextera overhang	Stagger	Priming on sgRNA cassette	Finished primer
Original NGS_Fwd	TCGTCGGCAGCGTCAGATGTGTATAAGAGACAG		TGTGGAAAGGACGAAACACC	TCGTCGGCAGCGTCAGATGTGTATAAGAGACAGTGTGGAAAGGACGAAACACC
NGS_Fwd stagger 1	TCGTCGGCAGCGTCAGATGTGTATAAGAGACAG	t	TGTGGAAAGGACGAAACACC	TCGTCGGCAGCGTCAGATGTGTATAAGAGACAGtTGTGGAAAGGACGAAACACC
NGS_Fwd stagger 2	TCGTCGGCAGCGTCAGATGTGTATAAGAGACAG	at	TGTGGAAAGGACGAAACACC	TCGTCGGCAGCGTCAGATGTGTATAAGAGACAGatTGTGGAAAGGACGAAACACC
NGS_Fwd stagger 3	TCGTCGGCAGCGTCAGATGTGTATAAGAGACAG	gat	TGTGGAAAGGACGAAACACC	TCGTCGGCAGCGTCAGATGTGTATAAGAGACAGgatTGTGGAAAGGACGAAACACC
NGS_Fwd stagger 4	TCGTCGGCAGCGTCAGATGTGTATAAGAGACAG	cgat	TGTGGAAAGGACGAAACACC	TCGTCGGCAGCGTCAGATGTGTATAAGAGACAGcgatTGTGGAAAGGACGAAACACC
NGS_Fwd stagger 5	TCGTCGGCAGCGTCAGATGTGTATAAGAGACAG	tcgat	TGTGGAAAGGACGAAACACC	TCGTCGGCAGCGTCAGATGTGTATAAGAGACAGtcgatTGTGGAAAGGACGAAACACC
NGS_Fwd stagger 6	TCGTCGGCAGCGTCAGATGTGTATAAGAGACAG	atcgat	TGTGGAAAGGACGAAACACC	TCGTCGGCAGCGTCAGATGTGTATAAGAGACAGatcgatTGTGGAAAGGACGAAACACC
NGS_Fwd stagger 7	TCGTCGGCAGCGTCAGATGTGTATAAGAGACAG	gatcgat	TGTGGAAAGGACGAAACACC	TCGTCGGCAGCGTCAGATGTGTATAAGAGACAGgatcgatTGTGGAAAGGACGAAACACC
NGS_Fwd stagger 8	TCGTCGGCAGCGTCAGATGTGTATAAGAGACAG	a	TGTGGAAAGGACGAAACACC	TCGTCGGCAGCGTCAGATGTGTATAAGAGACAGaTGTGGAAAGGACGAAACACC
NGS_Fwd stagger 9	TCGTCGGCAGCGTCAGATGTGTATAAGAGACAG	g	TGTGGAAAGGACGAAACACC	TCGTCGGCAGCGTCAGATGTGTATAAGAGACAGgTGTGGAAAGGACGAAACACC
NGS_Fwd stagger 10	TCGTCGGCAGCGTCAGATGTGTATAAGAGACAG	ag	TGTGGAAAGGACGAAACACC	TCGTCGGCAGCGTCAGATGTGTATAAGAGACAGagTGTGGAAAGGACGAAACACC
NGS_Fwd stagger 11	TCGTCGGCAGCGTCAGATGTGTATAAGAGACAG	aa	TGTGGAAAGGACGAAACACC	TCGTCGGCAGCGTCAGATGTGTATAAGAGACAGaaTGTGGAAAGGACGAAACACC
NGS_Fwd stagger 12	TCGTCGGCAGCGTCAGATGTGTATAAGAGACAG	ccc	TGTGGAAAGGACGAAACACC	TCGTCGGCAGCGTCAGATGTGTATAAGAGACAGcccTGTGGAAAGGACGAAACACC
NGS_Fwd stagger 13	TCGTCGGCAGCGTCAGATGTGTATAAGAGACAG	tgc	TGTGGAAAGGACGAAACACC	TCGTCGGCAGCGTCAGATGTGTATAAGAGACAGtgcTGTGGAAAGGACGAAACACC
NGS_Fwd stagger 14	TCGTCGGCAGCGTCAGATGTGTATAAGAGACAG	gcaa	TGTGGAAAGGACGAAACACC	TCGTCGGCAGCGTCAGATGTGTATAAGAGACAGgcaaTGTGGAAAGGACGAAACACC
NGS_Fwd stagger 15	TCGTCGGCAGCGTCAGATGTGTATAAGAGACAG	ggac	TGTGGAAAGGACGAAACACC	TCGTCGGCAGCGTCAGATGTGTATAAGAGACAGggacTGTGGAAAGGACGAAACACC
NGS_Fwd stagger 16	TCGTCGGCAGCGTCAGATGTGTATAAGAGACAG	ccgat	TGTGGAAAGGACGAAACACC	TCGTCGGCAGCGTCAGATGTGTATAAGAGACAGccgatTGTGGAAAGGACGAAACACC
NGS_Fwd stagger 17	TCGTCGGCAGCGTCAGATGTGTATAAGAGACAG	cacac	TGTGGAAAGGACGAAACACC	TCGTCGGCAGCGTCAGATGTGTATAAGAGACAGcacacTGTGGAAAGGACGAAACACC
NGS_Fwd stagger 18	TCGTCGGCAGCGTCAGATGTGTATAAGAGACAG	tcacac	TGTGGAAAGGACGAAACACC	TCGTCGGCAGCGTCAGATGTGTATAAGAGACAGtcacacTGTGGAAAGGACGAAACACC
NGS_Fwd stagger 19	TCGTCGGCAGCGTCAGATGTGTATAAGAGACAG	caacca	TGTGGAAAGGACGAAACACC	TCGTCGGCAGCGTCAGATGTGTATAAGAGACAGcaaccaTGTGGAAAGGACGAAACACC
NGS_Fwd stagger 20	TCGTCGGCAGCGTCAGATGTGTATAAGAGACAG	taccaac	TGTGGAAAGGACGAAACACC	TCGTCGGCAGCGTCAGATGTGTATAAGAGACAGtaccaacTGTGGAAAGGACGAAACACC
NGS_Fwd stagger 21	TCGTCGGCAGCGTCAGATGTGTATAAGAGACAG	atgaacc	TGTGGAAAGGACGAAACACC	TCGTCGGCAGCGTCAGATGTGTATAAGAGACAGgatcgatTGTGGAAAGGACGAAACACC
Reverse primer	GTCTCGTGGGCTCGGAGATGTGTATAAGAGACAG		GGTCCATTAGCTGCAAAGATTCC	GTCTCGTGGGCTCGGAGATGTGTATAAGAGACAGGGTCCATTAGCTGCAAAGATTCC
