# Supplementary material for: PKP1 promotes lung cancer by modulating energy metabolism through stabilization of PFKP
Source: Biomark Res. 2025 Sep 1;13:112. doi: 10.1186/s40364-025-00815-w (PMC12403285; doi:10.1186/s40364-025-00815-w)
Supplement: Supplementary file 3 — Supplementary Material 3 [file 40364_2025_815_MOESM3_ESM.xlsx]

## Sheet: wAv8__gene_JACKS_results
Gene	KO_score	Control_score
MRPS16	-1.74241	-0.662256
IPPK	-1.69748	-0.545005
STRAP	-1.67259	-1.12228
SDHD	-1.60813	-0.568568
MTERF4	-1.5598	0.368361
NUP155	-1.54097	-1.56459
ITPK1	-1.51738	-0.280933
YARS2	-1.48118	-0.831966
TRMT112	-1.46927	-2.13254
FAM122A	-1.461	-0.798849
POLR3D	-1.44955	-0.423272
TIMM17A	-1.44522	-0.680442
RPL36	-1.43002	-1.28404
MRPS35	-1.42218	-0.00276417
ATG9A	-1.41898	-0.402403
PET117	-1.41132	-0.269031
PPP1CA	-1.39434	-0.807864
PRKAR1A	-1.38684	-0.151603
MRPL49	-1.38333	-0.257463
CUL3	-1.3666	-1.09418
PTCD3	-1.36511	-0.760693
POLR3H	-1.35243	-1.63131
MRPL53	-1.33226	-0.34991
ARFRP1	-1.33155	-0.640869
MARS2	-1.33045	-0.452559
MRPS26	-1.32925	-0.255557
CDK2	-1.3269	-0.258085
COX17	-1.29442	-1.30683
TIAL1	-1.2942	-0.477794
PCBP1	-1.29156	-0.630695
MRPL17	-1.2798	0.0154986
CCDC88A	-1.27624	0.0253181
WDR25	-1.27087	-0.438448
GHRL	-1.25697	0.147679
MTPAP	-1.25425	-0.409308
WAC	-1.24759	0.246054
NCAPD3	-1.23155	-1.66
VDAC1	-1.22947	-0.744714
MIS18BP1	-1.22939	-0.781619
GLRX5	-1.22498	-0.966904
MRPL12	-1.21982	-0.0998719
PLRG1	-1.21506	-1.15522
PSMG3	-1.21318	-1.76859
SLC31A1	-1.21173	-0.203492
RPL11	-1.2049	-1.60538
TNIP1	-1.20138	-0.16934
C2orf49	-1.20049	0.13766
PGGT1B	-1.19911	-1.41407
PHF6	-1.19034	0.586397
PRMT5	-1.18729	-1.34779
HSPE1	-1.18505	-2.04634
EXOSC2	-1.18057	-1.13093
MAP1LC3C	-1.17433	0.372748
ITSN1	-1.17419	0.261472
BIRC6	-1.17399	-0.12648
HSCB	-1.16806	-0.151847
AMY1B	-1.16583	-0.808364
INTS6	-1.16333	-0.11749
USP7	-1.15698	-0.687535
SP3	-1.15504	-0.204638
DAD1	-1.15339	-1.43595
PNN	-1.14417	-0.328965
C19orf43	-1.13868	-0.189085
AIFM1	-1.13245	-0.297935
KIAA0391	-1.13234	-0.105651
TARDBP	-1.12569	-0.967582
EIF2S2	-1.12272	-1.67661
EARS2	-1.1215	-0.261524
SARS2	-1.11843	-0.631328
MRPS25	-1.11769	-0.16359
CBWD5	-1.11482	-1.07134
GEMIN8	-1.11173	-1.18983
NUP43	-1.10818	-0.365891
MRPL51	-1.10691	0.0205344
TIMM13	-1.10468	-1.27617
TRMT1	-1.10111	-0.264558
FAM96B	-1.09891	-0.738894
MARS	-1.09801	-1.89987
POLR3E	-1.09622	-2.0127
MRPL41	-1.09525	-0.769241
AURKAIP1	-1.09501	-0.114293
NADK2	-1.09236	0.00579677
EIF3D	-1.09111	-1.86102
YLPM1	-1.09083	0.0100433
PDE12	-1.08748	0.350592
TPI1	-1.08624	-1.43759
CYC1	-1.08315	-0.355731
RPS19	-1.07719	-1.80644
DDX1	-1.0706	-0.907527
SHOC2	-1.06915	0.262768
ATP6V0B	-1.06893	-1.79461
SDHA	-1.06736	-0.470913
CDC6	-1.06408	-1.284
TBCC	-1.06352	-1.18821
C1QBP	-1.05966	-0.275608
CHURC1-FNTB	-1.05953	-0.825478
HDDC2	-1.05918	0.570887
MCM3AP	-1.05276	-0.188733
SFRP5	-1.04979	0.0695171
RBMY1D	-1.04923	0.840323
OR2M2	-1.04676	0.568722
TOMM40	-1.04412	-0.848914
HSD17B10	-1.04208	-0.182233
SDHC	-1.04099	-0.207697
IL9	-1.03806	0.243592
OR14A16	-1.03602	0.301555
FAM120AOS	-1.0344	0.20914
DOLK	-1.03092	-1.33772
NELFCD	-1.03072	-1.01785
MATR3	-1.02574	-0.168202
MRPL38	-1.02424	-0.468978
NAA30	-1.02249	-0.393255
YY1	-1.02021	-0.518774
UBR4	-1.01917	-1.94892
VARS2	-1.01658	-0.426523
PDAP1	-1.01449	0.206684
THBS3	-1.01091	0.368068
ZRSR2	-1.00537	-0.0626186
GAPDH	-1.00482	-1.04263
MRPL19	-1.00303	-0.000817613
CEP131	-1.00205	0.016362
COG4	-1.00149	0.0813665
DHX35	-1.00122	-0.415282
ARIH1	-1.00077	-0.165269
NOLC1	-0.997652	0.0510936
CFL1	-0.995676	-0.270774
BRD4	-0.995402	0.0898836
TAMM41	-0.995082	-0.610734
OR13C9	-0.992745	0.261926
MTHFD1	-0.990075	-0.707551
TRMT10C	-0.98785	0.249162
MMACHC	-0.984657	-0.752388
CMPK1	-0.982529	-1.13411
RPL35A	-0.97805	-1.61284
PPFIA1	-0.97468	-0.373169
TAF1A	-0.974142	-0.204144
GTF3C1	-0.973132	-0.925814
GADD45GIP1	-0.970412	-0.388844
SRSF6	-0.970209	-0.310409
TIGD1	-0.969436	0.33834
MRPS21	-0.963716	-0.376131
TIMM10B	-0.96279	-0.0317913
KIF23	-0.962698	-1.32515
PPP6C	-0.959154	-0.904371
PAICS	-0.958569	-0.836806
XRCC3	-0.958073	-0.033714
MRPS34	-0.957357	-0.153229
CD8B	-0.955489	-0.72191
SURF4	-0.952646	0.462072
PPCS	-0.950891	0.223024
MRPL57	-0.949978	-0.305373
ALG2	-0.949461	-1.04435
ELL	-0.942094	-1.84831
DDX59	-0.939269	-1.09275
RRP12	-0.936408	0.0460579
PSMA6	-0.934576	-2.33234
DNM1L	-0.932674	-0.890969
AHCYL1	-0.932094	-0.947952
PUS3	-0.931992	-0.174781
MGAT2	-0.930897	-0.074534
PLEKHG6	-0.922655	0.20103
PODNL1	-0.916184	0.281782
MRPL2	-0.915624	0.0365982
MSTO1	-0.91549	-0.957907
DDB1	-0.913773	-0.98762
TLE6	-0.913717	0.297041
CT47A3	-0.912912	-0.224433
ARID1B	-0.91274	0.161802
LSG1	-0.911819	-1.03221
CTU1	-0.911523	-0.844401
MTM1	-0.911452	0.437528
CEACAM20	-0.910721	0.285609
RPL37	-0.910702	-1.24314
MTG2	-0.909916	-0.0458401
ERLEC1	-0.906678	-0.0518076
BPTF	-0.906122	-0.160329
ARF1	-0.901696	-0.499435
EXOC2	-0.901003	-0.591769
METTL17	-0.900552	-0.234158
RQCD1	-0.900408	-0.583956
HHLA2	-0.899966	0.522573
XPOT	-0.899003	-0.431262
TXN	-0.89754	-1.55341
PLK1	-0.897486	-2.9295
RPL24	-0.897281	-2.21528
ABHD5	-0.896416	0.087101
RNF25	-0.89586	-0.0460754
UNC119	-0.895515	0.170143
FOSL1	-0.895084	-0.59233
GART	-0.894808	-1.07916
TPGS2	-0.89275	0.533035
NUTM2F	-0.892524	-0.0831065
MVD	-0.889939	-1.00188
TENM4	-0.8893	-0.146595
VPS13A	-0.887941	0.0116215
RPL17	-0.887494	-1.44068
G6PD	-0.886877	-1.38154
RPUSD4	-0.882587	-0.158288
DHX33	-0.882012	-1.4657
SEC13	-0.881206	-1.44394
OR4F17	-0.878855	-0.445547
UBA3	-0.877003	-1.21014
USP39	-0.874785	-1.9037
STRIP1	-0.871881	-0.623259
SMARCB1	-0.870755	-0.597991
ICE1	-0.870259	-0.321358
CLCF1	-0.869439	0.0850379
CSNK2B	-0.869019	-0.714974
TTF1	-0.863985	-0.285376
FDX1	-0.863454	-0.0490229
C7orf55	-0.862273	0.252519
RBMX	-0.861042	-1.30749
RPS15	-0.859691	-1.68447
HSPG2	-0.859079	-0.156035
MYBL1	-0.857339	0.346708
SRGAP2C	-0.85587	-0.187769
PSMC6	-0.855415	-0.909947
COX6B1	-0.855067	-0.730746
FBXO48	-0.854568	1.07996
PIGF	-0.853645	0.323571
PPP1R7	-0.853181	-0.646226
P2RY2	-0.853148	0.240505
MOGAT2	-0.851863	-0.231423
ERH	-0.851363	-1.62558
INTS8	-0.850852	-0.406693
C7orf26	-0.850297	-0.251691
ANKRD49	-0.849522	-0.186023
EAPP	-0.849169	-0.533425
PFDN6	-0.849088	-0.786446
FAM98B	-0.848142	-0.120516
ATRN	-0.845537	0.0935235
NAA35	-0.844741	-0.787467
AQP5	-0.843791	-0.0597463
ACBD3	-0.84358	0.282432
DPF2	-0.84251	0.0685782
PITPNM1	-0.8421	-0.0840507
PNPT1	-0.841815	-0.988486
ATG4D	-0.841797	-0.054752
ZBTB37	-0.841333	0.246602
KRTAP5-9	-0.841042	0.291453
CWC15	-0.84103	-1.27666
SF3B5	-0.840912	-1.65639
CAPZB	-0.840688	-1.52321
GRPEL1	-0.840315	-1.85288
SUPT6H	-0.839757	-1.32283
CHMP3	-0.838421	-0.59141
ZNF436	-0.838114	0.397322
CENPH	-0.838006	-0.337578
KCTD5	-0.837827	0.709753
PTPN23	-0.835553	-0.341648
CENPK	-0.833001	-1.31845
FAM157A	-0.83125	-0.920709
DPP7	-0.831063	0.0168784
PKN2	-0.829976	-0.618299
RAD51C	-0.829233	-0.666972
GPI	-0.828565	-0.953108
NFS1	-0.827502	-1.97149
MRPL4	-0.827383	-0.878792
CBWD1	-0.826809	-0.30389
USP17L30	-0.825818	-0.27163
HIVEP2	-0.82578	0.401526
MVK	-0.823565	-1.34192
APOH	-0.822903	0.338156
CHCHD1	-0.821639	-0.0440219
MED7	-0.821396	-0.952063
FNTA	-0.821317	-1.51368
C9orf129	-0.820406	-0.519599
TARS	-0.81986	-0.691767
NAA40	-0.819026	-0.126746
USO1	-0.818386	-0.779066
PPIAL4E	-0.818268	-1.58193
MRPS14	-0.817257	-0.555538
GTPBP10	-0.816425	0.499396
CCT5	-0.814907	-1.77649
BCL2L1	-0.81455	-2.06477
RARS2	-0.812546	-0.262207
MRPL54	-0.808635	-0.172403
ZER1	-0.807644	-0.116389
RTFDC1	-0.806882	-0.594667
C12orf54	-0.806616	0.154505
MRPL40	-0.80626	-0.219206
RNF113A	-0.805885	-0.927396
IMPDH2	-0.804946	-1.01231
PRPF4B	-0.804926	-0.20908
CD44	-0.804765	0.128785
MRPL44	-0.804304	-0.168244
VPS13D	-0.803167	-0.647288
ARHGAP24	-0.80308	0.188336
RPL27	-0.802585	-1.85162
VARS	-0.802196	-1.75414
MRPL20	-0.801184	0.0234827
GLRX	-0.801116	-1.71076
CCT4	-0.799844	-2.12491
DHX40	-0.797869	0.340513
PSMB5	-0.797741	-1.85257
CPSF3L	-0.795715	-0.389085
HEMGN	-0.795047	0.255478
SRM	-0.794838	-0.376319
SNRPE	-0.794721	-1.59024
NIPBL	-0.794115	-0.672813
NAA20	-0.793899	-0.486037
TUFM	-0.79238	-0.703355
ZNF546	-0.791842	0.360899
WDR77	-0.791779	-1.99775
CYCS	-0.790527	-1.06393
DHX37	-0.789487	-1.3732
JPH4	-0.789318	-0.19281
ARNT	-0.78876	0.602477
PCDHA13	-0.788679	0.000183991
RTN4IP1	-0.788478	0.361279
WWTR1	-0.788112	-1.8791
USP17L26	-0.787968	-0.213484
VPS25	-0.787829	-1.2544
CUL1	-0.787062	1.03448
SDR42E1	-0.786174	0.355218
RNF212	-0.784389	0.541761
AMY1C	-0.784122	-0.755845
ABHD15	-0.783072	0.233039
DIMT1	-0.78223	-0.823835
ZNF512	-0.780091	-0.255064
SPATA20	-0.777716	0.219858
ATP6V1F	-0.777155	-0.747198
AP5B1	-0.776026	0.0175718
LRFN3	-0.775363	0.497163
LUC7L3	-0.77514	-2.34271
CAPS	-0.774926	-0.0112855
LOC100130357	-0.774892	0.282747
GNL3	-0.773599	-1.49478
ATP5I	-0.771809	0.0742905
PLEKHA1	-0.770962	0.850452
ALG14	-0.770145	-0.481492
RPS28	-0.769911	-1.57736
ARGLU1	-0.769738	-0.0152374
NOM1	-0.768728	-0.943859
RPS27	-0.768214	-2.34213
CCNA2	-0.767955	-1.33053
POLR1C	-0.767776	-1.77369
LSM6	-0.766666	-1.3543
GPN2	-0.766055	-1.52326
ANKRD53	-0.764533	-0.362052
SDHAF1	-0.764258	-0.501225
PAIP2	-0.763184	0.131272
GINS2	-0.762412	-1.75808
PDE5A	-0.761768	0.664187
TFB2M	-0.761658	0.250665
MRPL9	-0.760185	0.0343635
ELK4	-0.759805	-0.0476478
ADRM1	-0.759683	-0.383705
BANP	-0.759591	-1.84166
LIAS	-0.759374	-0.174455
ARID5B	-0.758127	0.337586
SLC20A1	-0.757498	0.168761
FXR1	-0.756708	0.527841
RPL4	-0.756655	-1.91358
MRPS23	-0.755758	-0.458107
RPS25	-0.751208	-1.60415
THOC1	-0.751011	-0.259146
FAM25G	-0.750987	-0.763201
CATSPERD	-0.750584	-0.0336175
UBXN7	-0.750282	0.668661
LMBR1L	-0.75006	-0.0352944
LYSMD4	-0.749829	0.567491
GKN2	-0.749331	0.252243
EMC9	-0.749286	0.243263
DNAJC25	-0.748902	0.214138
AMPD2	-0.747963	-0.193235
CDCA8	-0.747583	-1.52629
TOM1L1	-0.747361	0.600496
NSL1	-0.747299	-0.650749
NOB1	-0.746405	-0.681988
ASNA1	-0.746402	-0.282005
ELAVL1	-0.745946	-0.549957
ACADL	-0.745521	0.330746
GTF2H2C	-0.745494	-1.03497
AGGF1	-0.7449	0.0529677
SERBP1	-0.744436	-0.754515
OR10S1	-0.744392	0.366983
TTI2	-0.744347	-1.02627
MRPS18A	-0.744126	-0.656321
TBCE	-0.743924	-0.940275
PREB	-0.743717	-1.90509
HTR7	-0.743694	0.215969
LOC101060389	-0.742418	-1.25117
ILF2	-0.742232	-0.982534
SMAP2	-0.74217	-0.108628
CT45A3	-0.74191	0.0986285
TRIM45	-0.741362	-0.395534
UTP11L	-0.741017	-1.4453
TMEM86A	-0.740947	0.241182
PRH2	-0.740803	0.304803
GPHB5	-0.740585	0.236475
SLA	-0.739931	0.373266
GPR146	-0.739814	0.0988076
C1orf111	-0.739556	0.288852
TFB1M	-0.739266	0.190738
RUVBL1	-0.739035	-1.99853
SHFM1	-0.738024	-0.87921
NR2F2	-0.737213	-0.0793441
TFAM	-0.7365	0.0577378
NSMF	-0.735213	-0.0783048
ICE2	-0.735165	-0.433136
ASPSCR1	-0.735009	-0.262066
PCBP2	-0.73441	-0.577972
C21orf59	-0.733846	-1.16691
NQO1	-0.733513	0.243363
LYZL2	-0.731581	0.363184
MRPS10	-0.729931	-0.0834814
CLRN1	-0.729624	0.126289
PMF1-BGLAP	-0.729016	-1.00756
MRPL28	-0.728503	-0.135757
RTCA	-0.728189	-0.0573888
LSM8	-0.727081	-1.80196
ACTN4	-0.727072	0.161928
LRRC37B	-0.72629	0.240235
HEPH	-0.726276	0.0327891
MRPL27	-0.726032	-0.122766
ITGB3	-0.725804	-0.0656724
SYT4	-0.725232	0.793001
KDM1A	-0.724487	-0.151772
COA6	-0.723516	-1.32044
YPEL1	-0.722837	-0.101093
CLDN9	-0.722723	-0.331608
FBXO7	-0.722267	-0.0262963
BUB3	-0.721494	-2.43275
BBOX1	-0.720131	-0.22436
ZNF165	-0.719559	0.405524
RNF20	-0.719009	-0.489395
MYC	-0.71884	-1.85705
ACTR2	-0.718675	-2.43635
UCHL5	-0.718589	-0.0623232
EAF1	-0.718419	-0.0890597
C17orf89	-0.717979	0.188055
E2F7	-0.717955	0.475128
RPUSD3	-0.716872	-0.0818088
ST3GAL5	-0.71648	0.183209
SAMM50	-0.716329	-1.49411
LIG1	-0.715078	0.384233
GMPS	-0.71441	-0.825522
UQCR10	-0.713472	-0.490563
SNRPB2	-0.713136	0.225134
TLCD2	-0.713091	0.182101
GPNMB	-0.712857	0.569823
TRHDE	-0.71189	0.317561
RPL28	-0.711224	-0.903502
WDR81	-0.710771	-0.0970166
FASLG	-0.709956	0.0922823
DDAH2	-0.709537	0.256429
SPDYE2B	-0.709133	-1.00857
JAKMIP3	-0.709083	0.09287
BRD8	-0.708788	-0.651763
ZBTB3	-0.70846	-0.0401095
HCFC1	-0.707483	-1.00589
CEP57	-0.70633	-0.204534
ALDH18A1	-0.706327	-0.829094
CNGA3	-0.706064	-0.289894
MEOX2	-0.705969	0.542027
ATP6AP1	-0.70517	-1.16543
TUBGCP2	-0.704842	-1.58555
NFE2L2	-0.704219	-1.49448
RAD23B	-0.703338	-0.0297271
ADGRE2	-0.702656	0.215145
HSD17B4	-0.701875	-0.244523
RPLP0	-0.701392	-2.23521
CIR1	-0.701168	-0.850144
PCID2	-0.700917	-1.49853
ANKRD20A1	-0.700857	-1.40723
CDC40	-0.70067	-0.20867
SAMD14	-0.700623	0.203794
COA5	-0.697991	-0.632962
PPP1R8	-0.697797	-1.87856
GTF3C3	-0.697632	-1.234
UTP3	-0.697437	-0.787515
DHX8	-0.697333	-1.40694
AHCTF1	-0.697064	-0.847719
DDX46	-0.696767	-1.40943
ELMOD3	-0.696727	-0.330096
SLC30A9	-0.696707	0.15753
NOL10	-0.696542	-1.64791
REXO2	-0.696523	0.0782691
GMPPB	-0.694474	-1.37789
ATG10	-0.6932	0.505935
ATP5J2-PTCD1	-0.693025	0.00318882
TEX40	-0.69276	-0.146905
MRPL33	-0.69266	-0.46829
GPR89B	-0.692134	-0.455323
SETD1A	-0.692058	-1.06883
RYR2	-0.69201	0.184094
OSTN	-0.691918	0.720906
SEL1L	-0.691697	-0.185195
FKBPL	-0.689173	-0.190943
DNLZ	-0.688853	-0.598874
YEATS2	-0.688756	0.0726963
FBL	-0.68723	-2.59506
PALMD	-0.686981	0.100019
ZNF207	-0.685598	-1.24514
LRPPRC	-0.684433	-0.28927
TTC27	-0.684016	-1.17372
UBIAD1	-0.683492	-0.194498
AK5	-0.683402	0.12482
CCT7	-0.683316	-2.61242
DHX16	-0.681965	-0.365435
OR51G2	-0.681764	-0.136647
ARF4	-0.681624	-0.645909
ASB12	-0.681423	0.089253
RPS6	-0.680578	-1.71521
RTL1	-0.680378	0.389626
RAP1B	-0.68004	-0.0138905
ODF3B	-0.679639	0.299669
FOXD1	-0.679508	0.12443
MMS19	-0.679442	-0.831824
POLR3F	-0.679225	-1.24316
SLCO2A1	-0.679026	0.19024
RNF138	-0.678846	0.307768
HSPD1	-0.6786	-1.74266
RPL31	-0.678192	-2.02875
NME5	-0.678071	0.446281
TTK	-0.677578	-1.01697
TMEM189	-0.677556	0.177032
TRIM58	-0.677446	0.268807
NAT1	-0.677045	0.777104
COX15	-0.676857	-0.213824
UTP23	-0.676511	-1.07885
IL18BP	-0.67619	-0.0101434
ZFP91	-0.675961	-0.395042
C19orf52	-0.674997	-1.50822
ZNF581	-0.674053	0.347282
UBE2D3	-0.67396	-0.263258
MRPS12	-0.673702	-0.244407
ATXN10	-0.673162	-0.400442
NELFB	-0.673	-1.62899
TRUB2	-0.672092	-0.248913
GOLGA8R	-0.67178	0.198589
PDCL	-0.671175	-0.988824
PPP4C	-0.671119	-1.36085
CGB1	-0.670305	-0.163127
PFDN5	-0.670228	-1.26124
SOD1	-0.669814	-1.55731
RPS16	-0.669794	-2.71373
NLRC3	-0.66966	0.192826
EIF3I	-0.669094	-2.08707
SIGLEC12	-0.668813	0.124004
MTX2	-0.668379	-0.223267
PGBD2	-0.668173	0.135329
CCNY	-0.66626	0.326743
PSMB2	-0.666019	-1.45143
MRPL1	-0.664752	0.0796643
RPS24	-0.664615	-2.31618
NUS1	-0.664064	-0.817062
DNAJC7	-0.663514	-0.551352
NDUFS4	-0.662683	0.0542176
MAGED1	-0.662622	0.457494
ISCA2	-0.661949	-0.485615
USP17L22	-0.661605	-0.672041
LYL1	-0.661505	0.128216
EIF4ENIF1	-0.66149	-0.693958
DLEC1	-0.659673	-0.543864
MRPL46	-0.658561	0.184632
ATP5J2	-0.658505	-0.852438
CD14	-0.658309	0.279047
TMEM81	-0.658257	0.288192
EP300	-0.65658	0.7864
DGCR8	-0.655354	-1.53502
SPATA5L1	-0.655274	-0.956391
EMILIN2	-0.655021	0.345355
MRPL11	-0.654618	-0.573736
RNMTL1	-0.654536	0.266421
CARS	-0.654517	-2.29656
SGCZ	-0.654467	0.699986
PGA4	-0.653745	-0.0928148
PDE4DIP	-0.653605	-0.528339
DHRS7	-0.653248	0.463335
ABCB7	-0.653169	-0.982959
TBC1D10B	-0.652778	-0.34175
CABLES2	-0.652013	0.23242
PUF60	-0.651498	-1.34875
RC3H1	-0.651227	-0.348378
RPL19	-0.649836	-2.54962
ENTPD2	-0.648608	0.207408
DDX49	-0.648152	-1.35359
RAD21	-0.647208	-1.35011
CXorf56	-0.646483	-0.0789443
CCDC84	-0.646344	-2.17498
HARS2	-0.645961	-0.287307
SNCA	-0.64525	0.545637
SRPK2	-0.64497	0.3003
CTPS2	-0.644131	0.303047
DPP4	-0.643761	0.681715
ATP2A2	-0.643419	-1.49601
PPP1R2	-0.643261	-0.853169
KTI12	-0.64299	-1.26247
NMNAT1	-0.642505	0.197916
C1QTNF4	-0.641856	-0.24923
AMD1	-0.641569	-0.886475
ZNF75A	-0.641467	0.34878
PEPD	-0.641314	-0.235335
COPS6	-0.641119	-1.4499
PFDN1	-0.641011	-0.467766
BOLA3	-0.639092	-0.233611
DIEXF	-0.638969	-0.736167
DRD1	-0.637795	0.272738
PSMD12	-0.637793	-1.3487
SEC62	-0.637749	0.117579
ZCRB1	-0.637738	-1.58194
SLFN12	-0.637639	0.575191
LPPR4	-0.636682	0.160018
MRPL52	-0.635889	-0.153652
OLFML2B	-0.63563	0.0333187
DCAF5	-0.635603	0.210894
VPRBP	-0.635146	-1.19745
MED12	-0.634935	-0.573027
CRNKL1	-0.634402	-2.23601
GOLGA6A	-0.634349	-0.960757
SNIP1	-0.634006	-0.378292
FAM156A	-0.633816	0.0459768
ATG12	-0.63322	0.532957
WDHD1	-0.633201	-1.03902
QRSL1	-0.633108	-0.235156
NUBPL	-0.632633	0.397822
NUDT12	-0.631847	-0.0809663
E2F8	-0.631699	0.346482
CSRNP1	-0.631577	0.402566
PEX5	-0.630752	-0.57892
TBCD	-0.630589	-0.926375
NR3C2	-0.629629	0.427233
ADORA2A	-0.62932	-0.0157721
XPO5	-0.629271	-0.54348
PAPOLA	-0.627478	-0.0733231
EEF2	-0.627291	-1.41989
ALDOA	-0.627152	-2.37722
UNC50	-0.626707	-0.0197369
ATF6	-0.626422	-0.0530346
RPUSD2	-0.626204	-0.0976431
ACSM4	-0.626159	0.509107
CHMP4A	-0.624231	0.0219076
AGK	-0.624086	0.171756
2007-09-01	-0.624031	-0.908186
KIF4A	-0.623954	-0.745953
KCNA10	-0.623156	0.0768619
GRSF1	-0.623115	0.180274
SNX8	-0.62305	0.168939
STAMBP	-0.62295	-0.0982595
FAU	-0.622867	-2.67584
LIMS3	-0.622163	-0.703039
ITM2B	-0.622011	0.32371
NSMCE4A	-0.62178	-0.549229
ZNF219	-0.621556	-0.0266635
CSNK2A1	-0.621077	0.382005
RNF103-CHMP3	-0.621071	-0.660979
MDN1	-0.620718	-0.925543
ZNRF2	-0.620098	0.247541
ANKRD34B	-0.619911	-0.0483406
SPATA17	-0.619273	0.426244
CENPQ	-0.619234	0.0384959
GDF5	-0.619116	-0.0630271
ARPC5L	-0.618183	0.0920906
PSME4	-0.618145	-0.246024
PARP10	-0.617947	0.514245
SLC6A3	-0.617881	0.549587
TRPV6	-0.61714	0.378419
OR2T33	-0.616678	0.399505
MTRR	-0.616225	0.249785
GPR137B	-0.615784	0.200385
SH3GLB1	-0.615691	0.26495
HINFP	-0.615095	-1.46323
CGB5	-0.614652	0.340211
MPI	-0.613948	-1.06045
OR1K1	-0.613796	0.317834
GLMN	-0.613387	-0.681446
DOLPP1	-0.612536	0.555538
FAM35A	-0.612184	-0.49163
POLR2A	-0.611147	-1.8763
SCLT1	-0.611001	0.115531
CDK12	-0.610839	0.0485888
LYRM7	-0.610817	0.563736
ATP5L2	-0.610719	-0.233717
SYS1	-0.610639	-1.39291
KCTD10	-0.610635	-0.142226
PPP1R12A	-0.610137	-0.732553
PDE1B	-0.609912	-0.0936326
CENPV	-0.608625	0.253942
CTBS	-0.60848	-0.00172617
CXCL8	-0.608233	0.485609
UBE2T	-0.607739	-0.0934071
VSTM1	-0.607706	0.0892601
RASGRP4	-0.606982	0.332024
JUN	-0.606583	-0.518647
EIF2S3	-0.6062	-2.45989
UBR3	-0.605679	-0.467044
NPW	-0.605598	0.179047
U2AF1L4	-0.605581	0.233746
UNC45A	-0.605244	-0.278813
SREK1IP1	-0.605098	0.0532658
TMEM30A	-0.604909	-0.280446
SIRT7	-0.604585	0.0312421
TAF9	-0.604434	-0.254532
GLRA3	-0.604227	0.437757
C21orf140	-0.604108	0.613537
SMAD5	-0.604105	0.491615
HNRNPC	-0.601985	-2.43629
ATAD1	-0.601717	0.245049
SAFB	-0.601123	-0.790506
DHPS	-0.600864	-1.25661
DYNC1LI1	-0.600428	0.444656
MYO5A	-0.600327	0.102835
FBXO5	-0.599991	-0.0391589
OPA1	-0.599617	-0.72688
ZNRD1	-0.599118	-0.731474
POT1	-0.598623	-0.174976
CCNK	-0.597229	-0.469928
POP1	-0.596991	-0.945049
GLTSCR1	-0.596769	0.68278
SLC22A17	-0.596558	-0.135885
HIST1H1T	-0.595629	0.338029
MRPL43	-0.595373	0.0388847
SESN1	-0.595318	0.260346
CXorf40A	-0.594583	-0.046593
ACTRT1	-0.59423	0.383263
DDIAS	-0.594191	0.116101
MRPL18	-0.594097	0.0422292
CNOT2	-0.593659	-1.11243
POLR2K	-0.593307	-1.95091
GARS	-0.592857	-1.40585
TRAF2	-0.592005	-0.777388
MAST3	-0.591995	-0.0503508
IFNA21	-0.591776	0.31692
CENPL	-0.591603	-0.546525
ID1	-0.589597	0.408062
DZIP1	-0.589346	0.204607
CCNT1	-0.589276	0.0728153
ARPC4	-0.588712	-1.85228
GLMP	-0.588697	-0.0927488
COQ3	-0.588647	0.0928003
MTIF2	-0.588286	-0.109874
TMCO6	-0.588234	0.152398
SREK1	-0.588186	-0.159013
NDC1	-0.588117	-0.108004
SCP2D1	-0.588034	0.661902
NFKB2	-0.588014	-0.0921351
SRBD1	-0.587814	-1.87123
C1orf109	-0.58781	-0.889723
STAG2	-0.587617	0.509189
WDR24	-0.587501	-0.702902
SAE1	-0.587294	-0.920215
CFAP58	-0.586464	0.302009
PTGES	-0.586138	0.135595
FDX1L	-0.585481	-2.08363
SRP14	-0.58503	-1.2398
EXOC3	-0.584858	-1.19151
THBS4	-0.584352	0.659769
MZT1	-0.584262	-0.986998
NRXN3	-0.584027	0.309637
SPC24	-0.584006	-1.07278
PPP1CB	-0.583997	-1.53652
EXOSC10	-0.58387	-0.783953
ZNF584	-0.583585	0.0578184
TXNDC12	-0.583083	0.0498194
GABBR2	-0.582043	0.169561
ZC3H12C	-0.581962	0.0828416
CRK	-0.581959	-0.104387
WASH1	-0.581939	-1.97239
ZCCHC9	-0.58142	-0.657096
NIN	-0.580947	0.232313
JOSD1	-0.580624	-0.201378
CLPTM1L	-0.580262	0.149314
EP400	-0.579903	-0.314456
GXYLT2	-0.579227	0.372953
RNF103	-0.578771	0.0137125
SLC22A15	-0.577792	-0.218589
ESRRB	-0.577305	-0.120332
ZP1	-0.577297	0.129509
FSCN2	-0.576952	0.331017
FST	-0.575714	0.0454135
HLA-DRA	-0.575552	0.385737
RPL23A	-0.574691	-2.45513
PI16	-0.574573	0.265521
RANGAP1	-0.573837	-2.00404
NDUFV1	-0.57343	-0.552083
RP1L1	-0.573105	0.520225
WDR87	-0.572515	-0.00737496
PDCD6IP	-0.57228	-0.487117
GIMAP2	-0.572165	0.346815
PGBD5	-0.572041	0.159535
GPATCH2	-0.571661	0.0199744
MS4A8	-0.571548	-0.646788
TMEM206	-0.571382	0.535996
LY6G5C	-0.571295	0.002046
INTS1	-0.571005	-1.20092
RPN1	-0.570919	-0.698966
SLC5A8	-0.570642	0.698628
APH1A	-0.570402	-0.002882
TLN1	-0.569379	-1.31778
WDR33	-0.569345	-1.29953
CDH18	-0.569321	0.313115
ELP4	-0.569243	-0.50378
NAGA	-0.568887	0.732463
MRPL15	-0.568697	-0.290798
PLEKHA3	-0.568339	-0.0555162
ARHGEF2	-0.568302	0.123683
E2F6	-0.568021	0.346337
ELL3	-0.567998	0.128136
GFM2	-0.567632	0.150689
ANKRD60	-0.567578	0.232127
RPS19BP1	-0.567196	-0.725122
UTP15	-0.567143	-1.45415
SPTLC1	-0.567075	-0.020828
POLR1D	-0.566716	-1.316
RPE	-0.566526	-1.9425
DDX5	-0.566505	-0.335218
CT47A7	-0.566448	-0.139376
GAD1	-0.566016	-0.443303
AQR	-0.56585	-1.20852
RPS9	-0.56565	-1.2456
RAPGEF6	-0.565642	0.290379
CNOT4	-0.56515	1.22611
PDS5A	-0.564769	0.264952
DYNC1H1	-0.564507	-0.953211
KISS1	-0.564172	0.357227
PGAP1	-0.563661	0.131153
SPG20	-0.56349	0.234355
GAGE2B	-0.563235	-0.376204
RPL8	-0.562875	-2.66233
PTPN7	-0.56261	-0.0244262
MCM4	-0.561884	-0.739875
CAPN9	-0.56126	0.159204
RBBP6	-0.561084	-0.899715
HDAC3	-0.56086	-1.29036
PIGS	-0.560619	0.071905
WDR1	-0.560101	-1.71425
CYTH3	-0.559732	0.538469
GMPPA	-0.559286	0.28554
TMED10	-0.559279	-0.873992
NOP2	-0.559145	-1.25877
NEDD1	-0.559118	-1.78086
WIPI1	-0.559107	0.0240265
HNRNPU	-0.558721	-0.96982
MRPL37	-0.558073	-0.434627
ATP5B	-0.557791	-0.258813
CCDC130	-0.556654	-0.0989257
OR2L5	-0.556231	-0.0337189
CIDEC	-0.55572	0.180246
MOCS3	-0.555597	-1.90345
CLEC3A	-0.55447	0.339739
ERO1L	-0.55438	-0.171559
APOC2	-0.554231	0.692333
RHOBTB3	-0.554061	0.360962
TMEM133	-0.553991	0.189636
SMYD5	-0.553883	-0.18661
CEP85	-0.553738	-0.474457
ATP6V1A	-0.553737	-1.59538
LTBP2	-0.553421	-0.207606
SLC39A14	-0.553281	0.30082
SKP2	-0.553192	-0.193127
SLAIN1	-0.553167	0.154757
GPR84	-0.552796	-0.0445438
MTOR	-0.552633	-1.62818
RPIA	-0.552602	-0.526586
TRNT1	-0.552185	-0.52802
RPL6	-0.552131	-2.22949
ITCH	-0.551872	0.299499
GOLGA6B	-0.551868	-0.24212
CAMK1D	-0.551222	-0.203786
USP17L11	-0.550883	-0.179193
DHRS1	-0.550883	0.0405544
ZNF600	-0.550836	0.324678
SPOP	-0.550341	-0.0904802
CUZD1	-0.550152	0.544101
N6AMT2	-0.549683	0.20959
MGAT4D	-0.549582	0.471052
STRN4	-0.549188	-0.14979
LARS2	-0.54913	-0.274364
C7orf57	-0.548778	0.654549
UQCRC1	-0.548598	-0.615955
SNRPC	-0.547895	-0.794468
C5orf24	-0.547449	0.350016
EIF2B4	-0.547428	-2.37189
ERICH3	-0.547288	0.0306848
PHAX	-0.547171	-1.15369
AMY2A	-0.547116	-0.963785
POLG2	-0.546921	0.0989575
SNX18	-0.546918	0.159523
DCAF13	-0.546746	-1.38392
IBA57	-0.546572	-0.206024
ASB11	-0.546547	0.280924
NR2C2AP	-0.546472	-1.13503
EIF4E2	-0.54627	-0.063715
ZNF334	-0.546046	0.403896
DDIT3	-0.546036	0.0933631
LSM3	-0.545725	-0.58777
USF2	-0.545665	0.373284
DOCK5	-0.545423	-0.447683
FDXR	-0.545245	-0.488607
BACH2	-0.544775	0.155084
HK2	-0.544657	-0.114043
KPNA2	-0.544377	-0.146861
SNRPD1	-0.54396	-2.32478
IL12B	-0.54387	0.252589
NOTCH3	-0.543772	0.120004
PFDN4	-0.543583	0.357649
KRTAP10-7	-0.543296	0.129582
SNX12	-0.543074	-0.0302345
NAA38	-0.54288	-0.0505019
LRCH3	-0.542759	0.360991
WDR64	-0.542751	0.120649
DNAJC21	-0.542643	0.109889
GABPB1	-0.542524	-0.321483
CGA	-0.541964	0.402272
ADAM17	-0.541817	0.123839
OSBP	-0.54108	-1.51748
PRSS48	-0.540988	0.530054
MAN1A2	-0.540838	-0.159866
AZIN1	-0.540656	-0.378249
POLR2J	-0.54047	-0.893332
NUFIP1	-0.540401	0.0692025
EXOC4	-0.540293	-0.253612
FAIM2	-0.53989	-0.347343
OGFOD1	-0.539151	0.00765378
FAAH2	-0.538746	0.444727
TVP23C	-0.538699	0.0335465
CENPA	-0.538171	-1.10825
ZC3H4	-0.537979	-0.261774
MGA	-0.537944	-0.0301335
NOC2L	-0.537306	-0.87483
KRT80	-0.537097	0.192058
THSD7A	-0.536828	0.329595
GPIHBP1	-0.536732	-0.0571601
GRPEL2	-0.53669	0.118261
OR6T1	-0.536663	0.623576
PRR4	-0.536342	0.403456
MBNL2	-0.536304	0.494792
EIF4EBP3	-0.536237	0.0388592
WDR78	-0.535899	0.00841999
MRPL13	-0.535477	0.124447
SOX9	-0.535429	-0.243592
GPR26	-0.535244	0.221131
TOMM20	-0.535112	-1.14195
PHIP	-0.534828	0.129879
NOP10	-0.534446	-1.65293
RASGRP2	-0.533662	-0.266571
ZBED1	-0.533627	0.241309
KAT6B	-0.533489	0.112052
ANKRD20A3	-0.533211	-1.03753
SIGLEC6	-0.533039	0.254063
PPP1R10	-0.533007	-2.07577
JAK1	-0.5324	0.0826349
SNRPD3	-0.532224	-2.30714
NIP7	-0.532077	-1.53346
ZFYVE27	-0.532007	0.230305
GLTSCR2	-0.531845	-0.426267
KIAA1429	-0.531738	-1.23635
ALG13	-0.53161	-1.5467
CBX6	-0.531448	0.264374
MCF2L	-0.531443	0.294306
GBP2	-0.531324	0.272933
HSF5	-0.531208	0.144176
EFCAB1	-0.530818	0.577885
FUZ	-0.530343	0.111326
TRAF3	-0.530012	-0.125295
GLUD1	-0.529673	0.280285
PTPMT1	-0.529642	-1.43893
XRCC4	-0.5291	-0.565535
KPNA6	-0.529077	-0.273655
FNIP1	-0.528702	-0.0402298
MST1R	-0.528464	0.10067
DUOXA2	-0.528117	-0.0276498
TSPYL2	-0.528111	-0.020498
TCP11	-0.528093	0.132607
PCMT1	-0.527265	0.112879
MKRN3	-0.527163	0.285092
NAGLU	-0.526536	0.386242
NPSR1	-0.526019	0.231767
CPSF6	-0.525969	-0.793307
IL23R	-0.525871	-0.126697
TMX1	-0.525423	-0.00137718
NOP16	-0.525218	-2.12164
ADGB	-0.525091	0.531791
NDUFAB1	-0.524711	-0.81031
PELP1	-0.524333	-1.01635
COX11	-0.524197	-0.377706
DCTN1	-0.524123	-0.485655
SSTR5	-0.523609	0.305742
PRMT1	-0.523364	-2.20442
OR10P1	-0.523001	0.412516
DOK1	-0.522954	0.0339259
DCTN6	-0.52185	-1.218
ATP1A3	-0.521644	0.097378
TXN2	-0.521548	0.159219
ZNF575	-0.521372	0.0955925
CNTN1	-0.521372	-0.0895761
ORC6	-0.520868	-1.51382
PHF12	-0.520577	0.451142
FAIM3	-0.520225	-0.126081
IL6	-0.519942	0.339314
PDIA4	-0.519612	0.233197
PRDX2	-0.519053	-0.16424
PTGER3	-0.518846	-0.17454
TLR1	-0.518764	0.846414
UBA52	-0.518586	-2.04292
WDR18	-0.51847	-1.86178
GFM1	-0.518361	-0.782275
RNF212B	-0.518166	0.0283249
SLC18A3	-0.517895	-0.0884631
OR10G3	-0.517849	-0.0817683
PPP1R15B	-0.517793	-1.72428
GPX8	-0.517738	-0.270395
NDUFA8	-0.51747	0.213894
CARNS1	-0.517405	-0.416665
LEFTY1	-0.517174	0.254312
ARL4C	-0.517082	0.219456
BZRAP1	-0.516114	0.559364
ASCC1	-0.515814	0.0338261
MEGF10	-0.51508	0.379094
LOC81691	-0.515045	0.0752068
SLC10A7	-0.514402	0.390997
CIAO1	-0.514247	-1.50012
SLCO1A2	-0.514035	0.24653
IGFBP4	-0.512968	0.0639408
USP13	-0.512909	0.122501
IZUMO1	-0.51267	0.208478
FBXO27	-0.512224	0.0681544
C10orf126	-0.511682	0.857987
PLEKHA8	-0.511558	0.679829
DUPD1	-0.511304	-0.149307
IL20	-0.511107	0.249215
NUCB1	-0.509843	0.37746
OR2L3	-0.50971	0.515332
MYT1L	-0.509701	0.34283
DHODH	-0.509305	-1.61705
GNB1L	-0.509298	-1.21854
EVI2B	-0.509072	0.461567
KRT34	-0.508851	0.462607
MRGPRF	-0.508809	-0.091772
GPM6A	-0.508793	0.298928
TMEM150A	-0.508472	-0.125379
KLF1	-0.508431	-0.41117
SOGA3	-0.50797	0.0440725
RHEB	-0.507393	-1.37391
PPP1R27	-0.507273	0.030158
PPAT	-0.507231	-1.14378
CSTB	-0.507198	0.284763
TRPM7	-0.507025	-0.745303
DNM2	-0.506893	-1.41112
DTL	-0.506536	-1.90024
PPP1R14C	-0.506402	0.186276
NUP85	-0.506293	-1.83881
SLC12A2	-0.505615	0.134396
HAUS8	-0.505259	-0.68858
WDR3	-0.505231	-1.16792
RPS14	-0.504155	-1.71764
PSMA5	-0.503777	-2.56885
FTH1	-0.503385	-1.14176
ENTPD5	-0.503305	-0.0301362
GPC3	-0.503146	0.184673
C1orf52	-0.50264	-0.021306
ALKBH5	-0.50251	0.106441
LRRC57	-0.502497	0.200123
TP53I3	-0.502412	0.122547
KIF1BP	-0.502335	-0.178446
ADIPOR1	-0.501903	0.20888
ZPLD1	-0.501394	0.768346
TEX10	-0.500939	-0.515125
KLK6	-0.500915	0.259423
ACACB	-0.500607	0.209242
SYNJ1	-0.500389	0.124589
DRAP1	-0.500315	-0.856268
APBA1	-0.499778	0.373029
AGPAT3	-0.498933	0.144563
PBLD	-0.498812	0.123109
TCEB2	-0.498557	-1.45396
MEPCE	-0.49845	-1.04607
REP15	-0.498275	0.306509
MYLK2	-0.498238	-0.555267
XRN2	-0.497947	-1.04453
NR5A2	-0.49762	0.188768
EEF1A1	-0.497568	-2.2956
ELOVL6	-0.497465	0.607418
TERF2	-0.497331	-1.96809
COX20	-0.497301	-0.00638359
SFTPB	-0.496456	-0.1458
DNAJC8	-0.49644	-0.730029
TRAF5	-0.495989	0.310298
ARPC3	-0.495883	-0.838742
LOC79999	-0.495831	-0.318475
ZNF382	-0.495551	0.147665
BTAF1	-0.495298	0.0371553
XPNPEP1	-0.495196	0.010962
ENDOV	-0.495148	0.0734921
KLF4	-0.494916	-0.0809766
C11orf95	-0.494744	-0.415529
RAB29	-0.494451	0.0204343
TPST2	-0.494214	-0.0705866
EPSTI1	-0.493989	0.191651
MLLT4	-0.493552	0.117679
LDLR	-0.493545	-0.556578
PTP4A1	-0.493507	0.0342599
ACTR10	-0.493466	-1.03664
VPS28	-0.493371	-1.55151
SAP30BP	-0.493341	-0.477899
SHD	-0.49312	0.116416
TM2D1	-0.492734	-0.196214
SRGAP2	-0.49237	-0.195041
PTPRH	-0.492366	0.465127
TNFRSF21	-0.492317	0.133325
EFNA4	-0.491773	0.316593
SH3BP1	-0.491609	-0.100469
ANP32B	-0.491502	0.473963
MEMO1	-0.491397	-0.0769036
MTG1	-0.491343	0.0156144
CMTM4	-0.491053	0.186023
CEACAM3	-0.490807	0.393797
USP17L18	-0.490597	-0.151672
RNF144B	-0.490484	0.538399
CST7	-0.490272	0.19446
UBE2G1	-0.490177	-0.115785
NPDC1	-0.489981	-0.012302
SRSF7	-0.48934	-2.11743
ARGFX	-0.489313	0.468718
CRCP	-0.489201	-1.35262
WAPAL	-0.489183	-0.111663
DNAJC9	-0.488956	-1.63766
ING1	-0.488279	0.128802
BPIFB4	-0.488181	0.0297956
ZNF614	-0.488079	0.368782
EXOSC7	-0.487862	-1.15285
C9orf89	-0.48733	0.173558
MTO1	-0.487258	0.165852
PSG1	-0.487012	0.775523
ABCC9	-0.486935	0.286681
GGCX	-0.486531	-0.408458
CNST	-0.486103	0.109296
GINS3	-0.486029	-1.03209
AGTPBP1	-0.48585	0.291093
ALKBH7	-0.485778	-0.143147
CENPO	-0.485589	-0.177701
CAPZA3	-0.485469	0.231671
FIP1L1	-0.485225	-0.74496
ELOVL3	-0.48508	0.00692588
YY1AP1	-0.484838	0.377895
BHMT	-0.484283	0.0978989
ZC3H15	-0.484091	-0.0390344
FAM89A	-0.483845	0.0703051
PPP1R15A	-0.48377	0.189093
KCNJ10	-0.483443	0.110352
PCDHGC5	-0.483202	0.316126
GEMIN5	-0.483147	-0.381974
HIST2H2AA3	-0.483012	-0.550629
PEMT	-0.482996	-0.104567
PTPRG	-0.482632	0.028857
NDRG1	-0.482625	0.368845
YY2	-0.482229	0.356482
COPS5	-0.482171	-1.5002
SKIV2L2	-0.482083	-2.07908
DPH6	-0.481952	-0.448145
RARG	-0.481887	-0.195533
TH	-0.481833	0.230404
HCST	-0.481605	0.43526
KLRC3	-0.481291	0.627086
ARFGAP1	-0.481248	0.0522651
LAMTOR3	-0.481168	-0.801374
LACRT	-0.481104	0.203118
LSM7	-0.480877	-1.61627
GTF3C5	-0.480507	-1.69307
FAM173B	-0.480367	0.389518
OPA3	-0.479962	0.147116
DKK3	-0.479484	0.216536
TARS2	-0.479439	-0.650263
MIS18A	-0.479244	-1.29643
FBXO30	-0.47923	0.0460259
FYN	-0.478223	0.0298182
ADH6	-0.477192	0.400696
C1RL	-0.476571	0.242731
C1orf131	-0.476492	-0.970639
NKG7	-0.476289	0.34468
DRAXIN	-0.475761	-0.0580166
KRTAP5-8	-0.475658	0.0565241
ACADM	-0.475467	0.0792956
N6AMT1	-0.475369	-1.01258
SDHB	-0.475368	-0.769779
CYP20A1	-0.475276	0.210163
EMD	-0.475244	-0.177379
PTPRC	-0.475203	0.240517
MYO1F	-0.475171	-0.0672592
TIGD2	-0.475047	0.300059
F11R	-0.47504	-0.155371
ZSWIM5	-0.474692	-0.17619
SOX3	-0.474669	0.258434
TPX2	-0.474641	-1.56255
IFFO1	-0.474359	-0.0113776
CARD9	-0.474187	0.118465
DR1	-0.474019	-0.8434
DLL3	-0.473962	-0.0854803
RAPGEFL1	-0.473881	0.0683476
ENY2	-0.473774	-0.624375
ADGRL3	-0.473524	0.034934
CAPN7	-0.473396	0.615932
TMEM244	-0.47313	0.556697
GPR75	-0.47295	-0.244466
LOC388436	-0.472925	-0.291079
RAD50	-0.472304	-0.647936
ICAM1	-0.472043	-0.302451
NRTN	-0.471737	0.173951
OR2T1	-0.471515	0.176056
MAP4K3	-0.471402	0.411188
SLITRK5	-0.471396	-0.124879
ACOT7	-0.471243	-0.00112289
PRKRA	-0.471101	-0.288329
VMAC	-0.470949	-0.17293
RPTOR	-0.470814	-0.992427
DNAH11	-0.470792	0.540786
FASTKD5	-0.470697	0.0757419
WDR91	-0.470677	-0.110559
TTC1	-0.470554	-1.27207
ANKRD17	-0.470544	-0.340498
RUVBL2	-0.470317	-1.13708
PHF5A	-0.470177	-2.61727
PDZD3	-0.469444	0.376613
TAZ	-0.469183	-0.00271152
FAM118A	-0.469127	0.359552
PTK6	-0.46911	0.10014
CCNO	-0.468841	-0.132167
UHRF1	-0.468629	-0.386036
TMED5	-0.468526	-0.0787227
DUT	-0.468316	-2.05226
FGFBP3	-0.46812	0.11214
CNEP1R1	-0.467805	-0.570013
SACM1L	-0.467607	-1.42052
FAM136A	-0.467504	-0.599176
TAF7	-0.467465	-1.00473
ARID1A	-0.467429	0.106752
FOXK2	-0.467302	0.155689
USPL1	-0.46722	-0.737086
VPS72	-0.466969	-0.250256
CARD14	-0.466905	0.187917
RANBP2	-0.466725	-0.47205
HELZ	-0.466542	0.0210343
B4GALT5	-0.466481	0.366825
UQCRQ	-0.466464	-0.499999
TRMT5	-0.46634	-1.41684
TMEM134	-0.466338	-0.534212
BTNL8	-0.466264	0.310056
PDGFC	-0.466124	0.162897
RPS10-NUDT3	-0.466088	-0.884919
ICT1	-0.46583	-0.0888449
VSIG8	-0.465815	0.172746
C9orf16	-0.465559	-0.35098
MEX3C	-0.465224	0.651217
E4F1	-0.465212	-0.85205
TEFM	-0.465139	0.159969
OSBPL5	-0.464815	0.484432
BEND3	-0.464808	0.0720938
KCNK7	-0.46447	-0.34572
CAND2	-0.464136	-0.0486653
COMT	-0.463992	-0.0713756
SPRR3	-0.463946	0.499634
NOL8	-0.463915	-0.86833
KRT15	-0.463794	0.190277
P2RY6	-0.463727	-0.499108
SERTAD2	-0.463701	0.35627
APBA2	-0.463652	0.165543
RRM1	-0.463514	-2.31511
TSLP	-0.463481	0.358007
SMARCD2	-0.463296	-0.258545
LTB	-0.463024	0.141556
SZRD1	-0.462992	0.163718
IFNW1	-0.462938	0.225298
CLEC6A	-0.462839	0.183728
PRKACA	-0.462494	0.155526
IFNAR2	-0.462356	0.262383
RCAN1	-0.46217	0.232622
DRAM1	-0.462111	0.21532
SMS	-0.461946	-0.421613
FUT7	-0.461819	-0.21321
CCDC140	-0.461667	-0.0514238
ZNF587	-0.461662	0.68386
NT5E	-0.461405	0.459819
C21orf33	-0.461336	0.0991021
HJURP	-0.461181	-1.19053
SPATA31A3	-0.460996	-0.340364
C17orf58	-0.460919	-0.375191
NOP14	-0.460518	-0.693664
CYP39A1	-0.460323	0.497446
ZBTB32	-0.460234	0.456909
CD300LB	-0.460188	0.184429
NBPF3	-0.46006	0.228948
MRPL14	-0.460028	-0.249295
ZFP82	-0.459998	0.590852
WFDC1	-0.459945	0.304617
MLXIPL	-0.459863	0.020775
RSU1	-0.459732	-0.752815
ACTL6A	-0.459376	-0.658477
YME1L1	-0.459288	-0.176236
RIMKLB	-0.459277	0.374691
PABPC1L2A	-0.458952	0.0304593
EXOC3L4	-0.45874	0.0644465
TRIM28	-0.45862	0.273928
ZCCHC6	-0.457993	0.0429155
RTP5	-0.457652	0.243735
PPFIBP1	-0.457149	-0.13055
PSMA3	-0.457042	-1.42961
CNOT8	-0.45702	0.574994
GPR37L1	-0.456932	-0.254026
POLDIP2	-0.456824	0.190919
UNC93B1	-0.456778	-0.291141
SLC22A31	-0.456752	0.0554326
IMPACT	-0.456374	0.363287
CHRNB1	-0.456142	0.203387
ASCL2	-0.45576	0.523771
IRAK4	-0.455401	0.657236
CACNA1B	-0.455195	0.0668065
B4GALNT4	-0.455153	0.210613
C11orf80	-0.454868	-0.283671
YEATS4	-0.454586	0.0716202
TMEFF1	-0.454526	0.110027
ZNF469	-0.454397	0.411239
SOX13	-0.454249	0.26357
POLR3K	-0.454092	-2.01687
C19orf67	-0.453917	0.0816508
SLMO2	-0.453847	-1.70306
MRPL3	-0.453607	-0.12612
TNFRSF13C	-0.453592	0.181226
CSNK1G2	-0.453434	-0.194669
C12orf45	-0.453261	-0.915219
C1orf101	-0.453131	0.069802
NBPF9	-0.45306	-1.51023
PAXBP1	-0.452935	-0.729514
HFE2	-0.452784	0.000344755
RAVER2	-0.452336	-0.358659
KRT8	-0.452282	0.156883
S100A14	-0.452199	0.247379
TAF6	-0.452195	-1.91477
LRRC14	-0.452151	0.231328
VRTN	-0.451837	0.121559
RABL2A	-0.451688	-0.311397
ZAP70	-0.45162	-0.10292
CCDC138	-0.451532	0.281572
SPATA31D1	-0.451521	0.360028
USP17L15	-0.451393	-0.157905
ACMSD	-0.45105	0.139675
SMARCC2	-0.451039	-1.87824
DCHS1	-0.450995	0.143772
NCL	-0.450961	-0.496454
RALGDS	-0.450045	0.119084
AVL9	-0.449906	0.587839
PHC1	-0.449716	0.0587809
PSD4	-0.449425	0.0997356
KCP	-0.449324	0.545043
PSMD1	-0.449111	-0.661669
ATL2	-0.449041	-0.360225
MRPS33	-0.448727	0.0463342
PIN1	-0.448333	-0.139826
SLC29A1	-0.447846	0.18424
SH3TC2	-0.447779	0.307255
XPO4	-0.44773	0.220407
PRR36	-0.447603	0.356146
SPAG16	-0.447474	0.189529
FGD1	-0.447456	0.184048
DDX20	-0.447359	-1.94963
ZBTB22	-0.447145	0.567755
RNPC3	-0.447025	-1.2473
HYPK	-0.446877	-1.44688
USP9X	-0.446476	-1.79294
KLHDC9	-0.446372	-0.0325282
TSPAN17	-0.446304	0.167181
CDPF1	-0.446126	0.277598
ZNF106	-0.44606	-0.000328771
KIAA1522	-0.44605	0.207023
SEBOX	-0.445984	0.33986
ZNF8	-0.445837	0.359106
SPDYE2	-0.445581	-1.54629
DNAJC13	-0.445514	-0.0788782
ATCAY	-0.445297	0.0721274
NUP188	-0.445268	-0.454027
KMT2E	-0.444391	-0.030299
RAB6A	-0.444309	-0.529116
TRIM72	-0.444295	0.0800753
RMND1	-0.444243	0.0762366
ADO	-0.444018	-0.198878
C19orf68	-0.443881	0.30467
TEX2	-0.44383	0.0154955
C9orf142	-0.443261	0.269966
OBP2A	-0.443201	-0.930763
PLA2G2C	-0.443175	0.128826
OGDH	-0.443103	-0.98451
PCP4L1	-0.443007	0.407277
HEATR6	-0.442792	0.217024
DYTN	-0.442422	-0.00788629
RPL34	-0.442303	-1.85121
EFCAB2	-0.442269	-0.0107708
MFF	-0.442169	-0.159959
WSB1	-0.442166	0.321764
PLA1A	-0.442062	0.107102
PWP2	-0.441959	-1.37745
SLC35E4	-0.441928	0.161359
KCNIP2	-0.441603	0.155686
PM20D1	-0.441338	0.174689
TMEM163	-0.441329	0.326153
SMC2	-0.440744	-1.62173
TPH1	-0.440727	0.252748
TMEM179B	-0.440624	-0.245276
LENG8	-0.440564	-0.0614105
DRD2	-0.440424	0.0674028
FBXW7	-0.440411	-0.786882
AAED1	-0.44031	-0.00159694
WDR73	-0.440122	-0.574879
MTMR4	-0.43991	-0.3665
DAP3	-0.439673	-0.436805
SYT15	-0.439474	-0.380249
MUSTN1	-0.439461	0.00514755
MMP2	-0.439458	0.100456
STK38L	-0.439352	0.111162
CKMT2	-0.439325	0.12126
VTA1	-0.439141	-0.00420289
BCL9L	-0.439031	0.113039
ANKRD30A	-0.439006	0.564907
RPL32	-0.438831	-1.64949
CCDC125	-0.438648	-0.396528
CLTC	-0.438198	-0.66753
FAM20B	-0.437984	0.153907
PPP1R17	-0.437917	0.508367
SLC35B1	-0.437512	-0.542427
UCP3	-0.437407	0.190161
XPO6	-0.437359	-0.368693
HNRNPH1	-0.437357	-0.768231
CDC23	-0.437249	-1.06377
ARID3C	-0.437064	-0.0276364
BSND	-0.437051	-0.0906786
CFP	-0.436693	-0.062872
JUNB	-0.43657	0.140126
PRPF38A	-0.436542	-2.22683
HIST2H2AC	-0.436303	-0.357947
RGPD8	-0.435865	-1.33853
ITGAE	-0.43568	0.156657
ADAMTSL5	-0.434876	-0.552027
SCT	-0.434657	0.0118679
HES7	-0.434604	0.146301
SNF8	-0.434382	-1.01071
CSF2RA	-0.434112	0.268845
PABPC1	-0.433977	-0.0525246
CLUL1	-0.433431	0.480155
OR4K1	-0.433375	-0.15738
CDKN2D	-0.43316	-0.18932
HIST2H3D	-0.433121	-0.304192
DMRTA2	-0.433111	0.181453
TAF5	-0.433076	0.0535862
KNCN	-0.433069	-0.138725
ASCL4	-0.432563	0.138659
LTN1	-0.432411	0.419945
AKAP4	-0.432352	0.330766
TCTE3	-0.432272	0.368854
GPKOW	-0.432077	-1.14674
C6orf47	-0.431866	0.300146
DPF1	-0.431851	-0.0313286
TCF7L1	-0.43175	0.00734156
NUMA1	-0.431505	-0.598218
ZNF251	-0.431431	0.127827
PCDHGA11	-0.431371	0.440408
SLC25A29	-0.431349	0.26034
SMIM12	-0.431346	-0.0825835
DVL3	-0.4313	0.187845
THAP10	-0.431087	0.142282
ARRDC3	-0.431074	0.549526
NOL6	-0.430768	-1.40732
MMP19	-0.430586	0.366855
TUBG2	-0.430458	0.15727
TUBB4B	-0.4302	-0.282192
MICAL1	-0.429765	0.176497
SLC4A5	-0.429757	0.118835
CXCL14	-0.429562	0.293359
MFAP2	-0.429255	0.432302
TRPM5	-0.428836	0.208503
LANCL2	-0.428781	0.308197
ZADH2	-0.428459	0.233285
ARL3	-0.4283	0.21065
FAM120A	-0.428098	-0.138914
PPID	-0.428094	0.576993
NPRL2	-0.428042	0.693629
HAAO	-0.428013	-0.249468
FAM151B	-0.427919	0.334197
RABGGTB	-0.427667	-1.3197
BIRC2	-0.427585	0.00631618
HOXA1	-0.42714	0.244988
DIS3	-0.427017	-1.65733
EBI3	-0.427009	-0.221907
TPSG1	-0.426755	0.108079
FAM227A	-0.42661	-0.15504
MRPL35	-0.426453	-0.187364
ESYT2	-0.42614	0.306486
MRPL39	-0.425999	0.0211708
CFAP69	-0.425625	0.163912
RBM14	-0.424797	-1.01071
ADCYAP1	-0.424595	0.534971
ZDHHC19	-0.424306	-0.0985481
NCAPH2	-0.423851	-0.468307
ZDHHC15	-0.423812	-0.0236389
DYNLL1	-0.423739	-0.692886
HIST3H3	-0.423677	-0.0189025
OR4B1	-0.423608	-0.358291
PLK4	-0.423588	-1.31957
FAM72C	-0.423566	-1.20997
WNK1	-0.423502	-0.549244
ZNF224	-0.423291	0.460015
LCE3C	-0.423191	0.523871
RORA	-0.423075	0.134752
EGFL8	-0.422822	0.14264
SQLE	-0.422774	0.0868158
HRSP12	-0.42268	-0.010982
DSCC1	-0.42264	0.266124
DONSON	-0.422522	-1.86465
DCAKD	-0.422456	0.00733005
ZNF418	-0.42242	0.606863
TM9SF4	-0.422244	-0.331519
PPAN-P2RY11	-0.42191	-0.501111
DHX34	-0.421778	0.125878
ATAD5	-0.42126	-0.196735
MRPS30	-0.420997	-0.23909
DDX4	-0.420913	-0.000421111
CCDC141	-0.420319	0.113062
SMN1	-0.420305	-1.8673
GALT	-0.420204	-0.107415
CA13	-0.420118	0.402063
DENR	-0.419923	-0.208509
PAPLN	-0.419902	0.126934
ACTR3	-0.419606	-1.04132
LRRC73	-0.419048	-0.0603993
ZBTB47	-0.418893	0.193621
C17orf82	-0.418863	-0.30241
PHYHIP	-0.418798	0.311563
PPP2R5E	-0.418726	0.331997
VSNL1	-0.418702	0.0827006
ATP6AP2	-0.418584	-0.582366
WDR72	-0.418445	0.298808
CDH10	-0.418174	0.471659
HSH2D	-0.418153	0.132369
NARFL	-0.417999	-2.06052
SPNS2	-0.417958	0.21827
EML5	-0.417772	0.217777
SKIDA1	-0.417714	0.190908
C1orf100	-0.417651	0.186137
HNRNPM	-0.417288	-0.116966
TTC23	-0.417273	0.270092
SNRPF	-0.416686	-2.81191
DSCR4	-0.416616	0.161267
RB1CC1	-0.416566	-0.157372
ROR2	-0.416402	-0.380158
BIN1	-0.416365	0.0534314
RWDD3	-0.416299	-0.200335
MSS51	-0.415924	0.0253669
KIAA0020	-0.415682	0.244448
GRIK2	-0.415673	0.177229
TTLL5	-0.415634	0.014206
SLC27A6	-0.415603	0.381086
NFKBIB	-0.415523	0.0434985
COPZ1	-0.415194	-1.12231
NUP133	-0.415103	-0.82433
SCN5A	-0.415031	0.102312
CYP26B1	-0.415015	-0.263426
FAM49B	-0.414874	0.429965
C4B	-0.41465	-0.194914
IL12RB1	-0.414438	-0.508665
HEATR1	-0.414386	-0.857849
TNFAIP8L2-SCNM1	-0.414377	-0.484114
OTUD7B	-0.414116	-0.054197
TUBGCP3	-0.414108	-1.36479
C17orf49	-0.414036	-0.074211
ZNF438	-0.413629	0.557744
TOR1AIP2	-0.413545	-0.132402
ZNF496	-0.413503	0.488965
WBSCR16	-0.413052	-0.127348
USP17L12	-0.412973	0.578842
NPIPB6	-0.41292	-0.555191
FAM84B	-0.412779	0.0738515
RBM42	-0.412777	-0.629299
SMNDC1	-0.412654	-0.687064
LHX8	-0.411821	-0.077269
TRABD2A	-0.411281	-0.122704
HAUS5	-0.411098	-1.29908
GNPDA2	-0.410909	0.267298
INTS5	-0.41076	-1.26604
ERLIN1	-0.410722	0.0352894
NCOA4	-0.410628	-0.763379
SIPA1L2	-0.410594	0.103582
PXMP2	-0.410589	-0.0334167
RPS8	-0.410492	-2.63948
OARD1	-0.410371	0.224462
DICER1	-0.410313	-0.789671
UBQLN1	-0.410144	-0.00279291
ZSCAN1	-0.410087	0.594003
TMEM64	-0.410051	-0.129437
OCRL	-0.410036	0.656832
AK1	-0.409984	0.175915
ZNF540	-0.409857	0.30001
PRAMEF10	-0.409821	-0.2523
CTSD	-0.409759	0.416123
MYH13	-0.409609	0.342381
PPP5D1	-0.40956	0.346513
WTIP	-0.409556	0.0562032
TBL1XR1	-0.409326	-0.216887
OXLD1	-0.408862	0.148001
C2orf54	-0.40886	0.00370118
C6orf106	-0.408621	0.1619
COPA	-0.408429	-1.90568
FANCL	-0.408343	-0.138072
TSPEAR	-0.40834	0.403927
CRYGD	-0.408211	-0.00997418
OR2AT4	-0.408164	0.304787
NDUFA11	-0.407939	-0.297551
USP1	-0.407918	0.162883
ZNF23	-0.407915	0.720241
THOC7	-0.407767	-0.37976
SUGT1	-0.407701	-0.127768
OR2T29	-0.407487	0.100048
TK1	-0.407405	-0.0798466
ESYT3	-0.407359	0.202304
SLC6A11	-0.407349	0.145629
PSMB4	-0.407143	-2.78588
LTV1	-0.407115	-0.850236
ATP5H	-0.40708	-0.210326
PUSL1	-0.406752	0.160393
GTF3A	-0.40643	-1.01568
MAGEA2B	-0.406351	0.148074
SNAPC3	-0.406178	-0.889144
GALNT12	-0.405869	0.0708392
PARP3	-0.405594	-0.0922283
FXYD5	-0.40538	0.0527985
MGC57346-CRHR1	-0.40512	-0.010292
FBXO43	-0.404955	0.191284
C2orf68	-0.40432	-0.816929
PDE6G	-0.404314	0.138575
SDE2	-0.404258	-1.19612
TBX2	-0.404248	0.118962
PSMD3	-0.404153	-1.88159
TTBK1	-0.404139	0.0658301
NFRKB	-0.404038	-0.190826
MBTD1	-0.40395	-0.101442
VRK3	-0.403913	0.349929
C20orf195	-0.403903	0.25474
RPS27A	-0.40372	-1.96514
ZNF527	-0.403381	0.337913
TBL3	-0.403352	-0.574422
RAPH1	-0.403348	-0.188888
SIL1	-0.403283	0.120889
METTL16	-0.403237	-1.35593
FOXC2	-0.403192	0.501131
DPM1	-0.403186	-0.481154
GPR4	-0.403021	0.145283
HTRA2	-0.402961	-0.213471
TTC4	-0.40282	-0.730604
CLSTN3	-0.402795	0.0703494
OR10AD1	-0.402628	-0.00700175
TOR1AIP1	-0.402276	-0.044221
AHNAK	-0.401873	0.597936
RNF123	-0.401736	0.0202445
COX7B	-0.401473	-0.667412
FERMT2	-0.401212	-1.23631
SCFD1	-0.400991	-0.407861
RNASEL	-0.400864	0.129966
RFK	-0.400701	-0.315385
PDK2	-0.400632	0.0414832
DUSP12	-0.40062	-0.343277
CDK3	-0.400519	-0.0155744
NEDD8	-0.40036	-1.58853
H1FNT	-0.400319	-0.165421
EXOG	-0.400244	0.115499
EVI5	-0.400222	-0.225962
METTL10	-0.400104	0.520162
SPC25	-0.400099	-0.945963
AFM	-0.400098	-0.117196
FNDC7	-0.399888	-0.0749066
SCO1	-0.399865	-0.495065
QRICH2	-0.399719	0.154816
RIMKLA	-0.399659	0.252222
ZFY	-0.399226	0.519756
C4orf46	-0.399154	0.197307
ZNF716	-0.399108	0.283006
TRIL	-0.398978	0.58609
SRRD	-0.398941	-0.170744
SOX4	-0.398937	0.202749
CHRDL2	-0.398906	-0.746263
CERS1	-0.398572	-0.535686
ST3GAL4	-0.398484	0.111039
MYBPH	-0.398418	0.063272
HDAC11	-0.398359	-0.0654404
NUP214	-0.398342	-1.15609
PTPN5	-0.39831	0.28249
LIG3	-0.398244	0.354496
GOLGA8J	-0.398195	-0.96251
ZNF454	-0.398184	0.367017
NIPAL4	-0.397884	0.34974
GNB2L1	-0.397569	-2.30569
ARMC12	-0.397498	-0.0324449
NDUFA1	-0.397442	0.0559556
ADGRG6	-0.397258	0.111157
METAP1	-0.397232	-0.387428
GTPBP2	-0.397204	-0.358586
COX4I1	-0.397161	-0.473829
CSTF2	-0.39707	-0.0148975
USP36	-0.396738	-0.573929
POLD2	-0.396659	-1.30033
SUPT4H1	-0.396631	-1.09051
RPL7A	-0.396378	-1.62979
ZNF616	-0.396356	0.465485
PAPL	-0.396006	0.291716
NDUFB8	-0.395739	-0.0665007
DHX15	-0.395726	-1.71496
CPO	-0.395507	0.49461
ARL6IP4	-0.395337	-0.0559911
ERCC3	-0.395293	-1.18507
CDK9	-0.395103	-0.654313
ITPR3	-0.394899	0.0632288
AP1S1	-0.394847	0.174415
RPS3	-0.394643	-1.12583
CNN3	-0.394469	0.109593
DDX42	-0.39422	-1.02872
ZBTB18	-0.394103	0.208162
CAMSAP3	-0.394058	0.139797
SLC10A4	-0.393994	-0.016809
PEX5L	-0.393804	0.252329
ATP5A1	-0.393561	-0.402918
VPS4A	-0.393525	-0.123896
KCNK17	-0.393416	-0.060907
ADAMTS13	-0.393364	-0.00963066
CD22	-0.393124	0.334208
NME6	-0.392946	0.190952
SART3	-0.39288	-1.62956
GCM1	-0.392841	0.107209
SPRR2D	-0.392616	0.676141
PRCC	-0.392587	-0.130525
C9orf41	-0.392399	-0.122479
TECR	-0.392122	-0.299659
CRX	-0.391969	0.160422
B3GAT3	-0.391909	-0.0302557
C17orf50	-0.391877	0.128459
GPC2	-0.391652	-0.012592
NBL1	-0.391527	0.117659
TAC4	-0.391351	0.149957
PCF11	-0.391256	-0.920114
THEG	-0.391232	-0.582584
CCNJ	-0.39086	0.183878
CBR1	-0.390815	0.249082
CCDC101	-0.390521	-0.798045
IQCG	-0.390435	0.228169
MAGED4	-0.389947	0.145554
MRPL22	-0.389918	-0.118076
EEF1A2	-0.389872	0.211249
GAREM	-0.389827	0.350938
RDH8	-0.38972	0.23032
CRAMP1L	-0.389499	0.0752013
UBE2W	-0.389387	0.11374
RFC3	-0.389346	-1.69661
CPNE5	-0.38926	0.0648345
MATN3	-0.389229	0.189728
RTP2	-0.388914	0.467214
IMP3	-0.388891	-2.02796
MEIG1	-0.388828	0.334319
UTP14A	-0.38874	-0.12392
CBX4	-0.388705	-0.20211
EHD3	-0.388617	0.0170249
POTEG	-0.388604	-0.428974
OTUD6B	-0.388006	0.290867
KLRG1	-0.387653	0.222481
SMN2	-0.387543	-1.54106
TPP2	-0.38741	-0.0513671
SYCN	-0.387323	-0.0831823
PCGF3	-0.387053	0.262827
MRPS2	-0.386747	-0.335637
SUPV3L1	-0.38622	-0.847645
ZNF768	-0.386153	0.261142
KAT5	-0.386062	-1.41268
TOMM22	-0.385895	-0.737891
SULT1C2	-0.385264	0.16869
MTRNR2L4	-0.385232	0.170601
BTNL9	-0.385013	0.33991
KRTAP4-5	-0.384876	-0.252403
USP17L17	-0.384869	0.0125843
SALL4	-0.384844	0.0704407
TIMMDC1	-0.38477	0.191101
NDUFAF1	-0.38464	0.130181
INPP5A	-0.384629	0.161559
MRPL10	-0.384607	-0.155538
MCMBP	-0.38442	-1.02811
ZFYVE1	-0.384092	0.309643
ABCF1	-0.383987	-1.80969
CCDC36	-0.383979	0.529792
ALG9	-0.383736	0.103625
SOWAHA	-0.383716	0.171514
NUTF2	-0.383681	-1.6044
SERPINH1	-0.383657	-0.0589262
VDAC3	-0.38365	-0.152147
U2AF2	-0.383611	-1.35839
GSTA5	-0.38353	0.0613173
TTC36	-0.383521	0.227459
PPM1A	-0.383358	0.130739
GSG2	-0.383314	0.269273
PTCHD1	-0.383262	0.287041
STOML1	-0.383207	0.078855
DIRAS3	-0.38306	-0.00864713
TANGO6	-0.382956	-1.54179
FIGNL1	-0.382649	0.449452
ODC1	-0.382536	-0.171143
VANGL2	-0.382339	-0.184089
NEFL	-0.382329	0.243607
COX6C	-0.381994	-0.0698834
LMF2	-0.381959	0.112081
EIF3G	-0.381855	-0.922824
KRTAP10-3	-0.381742	0.27075
RIN2	-0.381586	0.234041
NSA2	-0.381504	-1.57713
MADCAM1	-0.381493	-0.270537
MAPK14	-0.38148	-0.209137
SLC19A3	-0.381277	0.287573
USP8	-0.381257	-0.593103
ATXN7L3	-0.381229	0.0726133
PCGF1	-0.381066	-0.311827
ANKRD18A	-0.381037	0.0355391
ASXL3	-0.380715	0.381199
OR5B21	-0.380434	0.31619
ATP6V1D	-0.380106	-1.67199
ZWINT	-0.380056	-0.265844
SLC25A10	-0.380055	-0.40214
SLC35E1	-0.379997	0.0416798
SIRPA	-0.37983	0.118073
LNPEP	-0.379732	-0.042331
RPL15	-0.379713	-2.30441
CXCL12	-0.379449	0.16897
TPM2	-0.379418	0.166217
IL17RE	-0.379212	0.163306
COX14	-0.379206	-0.0148103
CPNE8	-0.379203	0.358605
TTC5	-0.378289	0.188301
PPME1	-0.378173	-0.550498
FAM69B	-0.377998	-0.31477
DLK1	-0.377965	0.367854
ATN1	-0.377914	0.0553704
PRR19	-0.377691	0.324229
AURKB	-0.37736	-1.4567
DAAM2	-0.377079	0.0941743
PAQR6	-0.377017	-0.068102
AGAP11	-0.376995	-0.186427
IGF2BP3	-0.376955	0.557234
ATG2B	-0.376741	0.367827
MRGPRX1	-0.376702	-0.0120174
MX1	-0.376684	0.237145
DKK4	-0.376618	0.0750384
VEGFB	-0.376219	-0.276313
OVOL3	-0.375976	-0.0788256
EMILIN1	-0.375733	0.086511
HOXA7	-0.375639	-0.0101714
PPP2R1A	-0.375591	-1.59716
EBAG9	-0.375282	0.500048
NXNL2	-0.375246	-0.127698
MALL	-0.375227	-0.207875
OR6M1	-0.375049	0.403988
EML2	-0.374978	0.266378
HKDC1	-0.374888	0.136447
RBSN	-0.374858	-0.372243
OR8G2	-0.374736	0.0669802
GATA2	-0.37469	0.112858
MED29	-0.374609	-0.15432
MANF	-0.374568	0.154447
TMEM221	-0.37451	-0.0543802
CCS	-0.374227	-0.991102
OTUB2	-0.374064	0.508111
CDC5L	-0.374056	-1.49304
TEKT2	-0.373966	-0.417064
LCN12	-0.373939	0.155056
RPH3AL	-0.373666	0.371413
PRKAG1	-0.373632	-0.267564
OLAH	-0.373491	0.500313
YAE1D1	-0.373429	-0.393314
EBNA1BP2	-0.373425	-0.602332
BPIFA3	-0.373201	-0.214946
EMG1	-0.373071	-0.897091
DHX36	-0.372992	-1.44521
PYGL	-0.372985	-0.0251723
F8A1	-0.372774	-0.580156
OR5D14	-0.372561	-0.142755
SLC35D2	-0.372547	-0.397467
TRAM2	-0.372506	-0.231919
C16orf91	-0.372492	0.0213056
MAMSTR	-0.372416	0.255005
ADAMTS14	-0.372224	0.0642501
PSMD2	-0.371922	-0.704362
AHR	-0.371922	1.09485
ZC3H18	-0.371806	-0.42276
SPDYA	-0.371352	0.156456
RANBP3L	-0.371261	0.441798
TAF4	-0.37125	-0.213017
MAGEA2	-0.371164	0.349356
LPAR1	-0.371091	-0.24392
ANAPC1	-0.371065	-1.67294
NKX2-2	-0.371035	0.617762
NDUFA9	-0.370955	0.233397
KRTAP9-6	-0.370846	0.375686
GOSR1	-0.370473	0.424949
ZKSCAN7	-0.370306	0.285562
SBSN	-0.370296	0.174641
CRKL	-0.369975	-1.62016
SLC9A4	-0.369878	-0.0480944
FCN2	-0.369823	0.314346
NUP88	-0.369739	-1.37504
MIER3	-0.36971	-0.062792
ANXA9	-0.369579	-0.0764432
KLK14	-0.369567	0.334316
LRP4	-0.369539	-0.0576412
ABCC2	-0.369483	0.488816
TRIM43	-0.369263	-1.17266
GPD1	-0.369224	0.217401
ZMYM6	-0.368959	0.296435
SLAMF9	-0.368872	0.0169906
SLC38A8	-0.368718	0.467088
TTC39B	-0.368717	0.507354
DLGAP5	-0.368582	0.158722
MAK16	-0.368574	-2.2532
LAMC1	-0.368438	0.0645497
EGFL7	-0.368375	-0.0271748
ZNF777	-0.368277	0.217724
LIG4	-0.368036	0.116943
CDC7	-0.367659	-1.77743
ZNF366	-0.367413	0.00437839
DPYSL3	-0.367366	0.129181
PLEKHB2	-0.367178	0.0177727
HACD4	-0.366939	0.287713
YWHAB	-0.366904	-0.143933
LOC730183	-0.366598	-0.201471
PSMA8	-0.366489	0.255887
PPM1E	-0.366434	0.0371435
FBXO46	-0.366348	0.124338
HEPACAM2	-0.365995	0.430388
EPX	-0.365917	0.126582
KIF7	-0.365778	0.490477
NAP1L1	-0.365558	0.20409
LPP	-0.365498	0.202348
LINGO3	-0.365136	0.0477856
TOMM20L	-0.364787	-0.163595
GEMIN4	-0.364716	-1.45551
TBC1D3L	-0.36465	-0.746406
PCDHB2	-0.36444	0.135777
CHRNA6	-0.364347	0.374246
MRPL34	-0.364323	-0.542968
SLC25A26	-0.364271	-0.31217
ZNF878	-0.364074	0.0315675
TMBIM4	-0.363753	-0.154655
GK	-0.36375	0.581309
SLC7A4	-0.363618	-0.25589
MCM5	-0.363581	-1.09799
LUZP4	-0.363532	0.455722
NRARP	-0.363376	0.0993076
PIGY	-0.363013	0.0405181
IGBP1	-0.362904	-1.49601
GABRA2	-0.362579	0.311591
AQP4	-0.362502	0.150119
POP5	-0.362404	-1.30642
C15orf41	-0.362397	0.21914
CHTF18	-0.362345	-0.539394
IMMP2L	-0.362332	0.122572
ANGPTL7	-0.362328	0.198838
CCDC137	-0.362202	-0.134316
POLR3C	-0.362153	-1.11182
GOLGA6L1	-0.36206	-1.62701
WDR70	-0.361621	-1.16702
SLC22A5	-0.361574	-0.124986
FAM20A	-0.361478	-0.0880834
NFE2L3	-0.361345	0.390442
ZNF530	-0.360968	0.184527
PRSS50	-0.360958	0.23196
CYP2C8	-0.360937	0.091549
TCL1B	-0.360917	0.0227299
TMEM205	-0.360895	-0.0898673
FXYD7	-0.360751	0.123968
CD68	-0.360736	-0.0364403
TTC9B	-0.360639	0.143419
MADD	-0.36036	-0.18755
GID8	-0.360266	-1.29956
PGM2L1	-0.360093	-0.369132
GHITM	-0.359992	-0.126281
MLLT11	-0.35997	0.430981
TUBA8	-0.359959	0.0801563
GBF1	-0.35981	-1.18405
NPIPA5	-0.359738	-0.733463
KIF18A	-0.359725	-0.231952
INTS3	-0.359715	-0.695845
ZNF511	-0.359541	0.144501
KDELR2	-0.359473	0.233791
FAM57A	-0.359245	0.206226
OR2M4	-0.359238	0.546041
FAM71A	-0.359205	0.307403
GGNBP2	-0.359178	-0.0457028
PPP1R13B	-0.359087	0.215935
ORMDL3	-0.358987	0.149473
RNF7	-0.3588	0.0665971
PARD6G	-0.358794	0.258782
ANKRD35	-0.358788	0.154174
C11orf30	-0.35877	0.0749871
DAPK2	-0.358739	-0.122306
XRRA1	-0.358654	-0.071759
PTEN	-0.358403	0.788532
PPP2R2A	-0.358221	-0.179447
ELAVL2	-0.3581	0.45885
LMAN2	-0.358054	0.0575768
OR4F21	-0.35798	-0.558567
[truncated: 17,116 more rows]
